# Supplementary material for: A Comprehensive Sequencing Analysis of Testis-Born miRNAs in Immature and Mature Indigenous Wandong Cattle (Bos taurus)
Source: Genes (Basel). 2022 Nov 23;13(12):2185. doi: 10.3390/genes13122185 (PMC9777600; doi:10.3390/genes13122185)
Supplement: Supplementary file 1 [file genes-13-02185-s001.zip]

Archive with 1 entries (1 files):
- genes-1999853-supplementary.pdf
